# Supplementary material for: Predictive Biomarkers for Outcomes of Immune Checkpoint Inhibitors (ICIs) in Melanoma: A Systematic Review
Source: Cancers (Basel). 2021 Dec 18;13(24):6366. doi: 10.3390/cancers13246366 (PMC8699321; doi:10.3390/cancers13246366)
Supplement: Supplementary file 1 [file cancers-13-06366-s001.zip]

Archive with 1 entries (1 files):
- cancers-1505001-supplementary.pdf
